# Supplementary material for: High biodiversity in a benzene-degrading nitrate-reducing culture is sustained by a few primary consumers
Source: Commun Biol. 2021 May 5;4:530. doi: 10.1038/s42003-021-01948-y (PMC8099898; doi:10.1038/s42003-021-01948-y)
Supplement: Supplementary file 4 — Supplementary Data 1 [file 42003_2021_1948_MOESM4_ESM.csv]

	Genome information				MAG quality		Abundance
MAGs	total length	num contigs	N50	GC content	Completion %	Redundancy %	DNA	RNA - Biofilm	RNA - Liquid	Orf count
000	60499047	15403	8098	60.47	100.00	842.25	0.35	2.16	3.71	64790
001	3435559	60	121528	59.27	94.37	1.41	24.34	5.57	0.66	3329
002	1944298	36	56800	36.61	84.51	2.82	15.27	3.71	2.57	1727
003	3959694	208	30344	40.77	98.59	12.68	7.01	27.07	4.20	3715
004	3822053	27	206048	65.67	100.00	2.82	4.22	0.35	0.02	3739
005	3739161	57	149802	54.03	95.77	2.82	4.60	3.01	0.23	3610
006	3311055	120	60502	64.13	97.18	7.04	3.57	1.94	0.58	3377
007	3335773	15	392789	53.74	95.77	1.41	3.16	0.20	0.02	3089
008	1249458	26	26585	62.65	47.89	0.00	2.99	3.29	0.27	1153
009	4248075	93	87433	44.35	98.59	0.00	2.97	36.07	75.89	4063
010	3685673	287	23711	33.34	97.18	1.41	2.17	0.47	0.04	3522
011	253085	19	65316	59.63	0.00	0.00	2.18	2.76	1.96	256
012	4597136	78	79543	62.51	94.37	2.82	1.43	0.55	0.00	3791
013	3008466	28	331130	58.98	97.18	0.00	1.49	1.03	0.06	2470
014	8076467	148	81157	69.94	95.77	0.00	1.26	0.10	0.01	7282
015	242034	32	51870	57.42	0.00	0.00	1.60	0.61	0.22	246
016	4189325	81	178727	62.81	97.18	5.63	1.11	0.20	0.03	3974
017	2684626	610	6114	69.99	87.32	4.23	0.98	0.16	0.05	2945
018	3086012	19	283578	32.96	94.37	1.41	1.03	0.98	1.99	2707
019	4074397	166	48779	69.79	91.55	7.04	0.93	0.10	0.06	4037
020	3687606	59	107749	40.58	97.18	1.41	0.89	1.17	1.37	3009
021	3038481	56	54077	59.94	88.73	0.00	0.83	0.08	0.03	758
021.1	822707	39	23312	59.08	0.00	0.00	0.84	1.15	0.50	2562
022	3247912	35	94516	63.41	94.37	1.41	0.76	0.13	0.01	2934
023	4665751	234	41764	61.10	100.00	7.04	0.71	0.20	0.06	4582
024	3552934	445	13239	67.68	85.92	7.04	0.65	0.08	0.03	3681
025	3756427	64	109280	70.77	92.96	0.00	0.65	0.06	0.02	3504
026	3639465	40	253413	61.13	95.77	0.00	0.54	0.12	0.00	3166
027	2308863	797	3858	66.45	83.10	14.08	0.52	0.73	0.66	2936
028	7069549	1158	9164	71.03	74.65	8.45	0.43	0.08	0.01	7201
029	2957553	179	30579	68.65	97.18	8.45	0.40	0.11	0.06	2670
030	4181919	23	212925	66.55	98.59	1.41	0.33	0.15	0.32	3339
031	4931782	51	149493	59.49	97.18	1.41	0.31	0.11	0.01	4337
032	3328800	100	101615	36.55	100.00	0.00	0.31	0.04	0.01	2817
033	2779610	39	77228	53.96	83.10	1.41	0.28	0.12	0.00	2398
034	2554880	270	16787	62.66	91.55	9.86	0.25	0.05	0.01	2572
035	3845035	144	57260	56.22	92.96	0.00	0.23	0.13	0.00	3539
036	4639052	75	136744	70.10	94.37	4.23	0.21	0.10	0.03	4369
037	3655018	572	11089	66.75	97.18	2.82	0.25	0.07	0.01	3990
038	5538605	73	111952	67.75	100.00	2.82	0.21	0.03	0.00	4551
039	2737729	173	23317	71.08	92.96	2.82	0.20	0.02	0.00	2722
041	4421002	227	28430	63.52	94.37	1.41	0.20	0.07	0.00	3911
042	3428056	72	60132	68.40	90.14	2.82	0.19	0.03	0.00	3182
043	3659643	298	22797	72.94	63.38	1.41	0.25	0.12	0.01	2981
044	5193204	420	20074	76.37	38.03	1.41	0.21	0.05	0.00	4122
045	5148383	324	49748	62.30	98.59	36.62	0.16	0.07	0.05	5182
046	2515780	20	101247	46.99	87.32	0.00	0.31	0.10	0.03	2159
047	4353019	111	83634	61.42	98.59	5.63	0.14	0.07	0.02	4008
048	4940754	322	36850	61.17	98.59	0.00	0.14	0.08	0.01	4443
049	3998798	253	42236	35.87	97.18	1.41	0.20	0.09	0.03	3621
050	3005714	199	26951	61.50	95.77	2.82	0.20	0.10	0.01	2596
051	4088151	870	8436	70.83	98.59	38.03	0.12	0.03	0.00	4835
052	3442950	118	62564	65.04	87.32	11.27	0.14	0.35	1.27	3333
053	5493707	338	54079	68.09	95.77	91.55	0.13	0.07	0.04	5398
054	2864095	278	18657	69.50	49.30	11.27	0.13	0.10	0.07	2879
055	3455486	403	14004	70.78	35.21	11.27	0.12	0.04	0.01	3317
056	5495738	515	30096	63.45	100.00	7.04	0.08	0.04	0.02	5384
057	2617295	341	13652	66.00	78.87	4.23	0.26	0.58	0.48	2830
058	5192471	184	83902	46.87	97.18	1.41	0.21	0.20	0.14	4207
059	3146082	29	339977	50.56	95.77	0.00	0.21	0.10	0.00	2698
060	9936556	1032	18963	60.53	92.96	22.54	0.11	0.07	0.00	8748
061	1654255	372	7287	62.23	57.75	23.94	0.17	0.45	0.57	1969
062	5005696	178	48554	55.90	98.59	1.41	0.12	0.02	0.01	4898
063	6354922	1647	6194	74.93	100.00	38.03	0.09	0.01	0.00	7567
064	3202270	281	22637	67.43	100.00	1.41	0.11	0.01	0.00	3140
065	6744885	2039	8458	50.26	85.92	43.66	0.13	0.07	0.03	8033
066	2817429	255	24209	65.56	91.55	1.41	0.13	0.02	0.01	2970
067	3530919	315	16384	40.32	97.18	5.63	0.13	0.08	0.10	3132
068	4322486	485	13567	68.46	95.77	4.23	0.11	0.05	0.04	4388
069	2926801	173	30327	35.28	94.37	1.41	0.10	0.13	0.41	2663
070	3525412	94	55493	55.04	94.37	1.41	0.14	0.09	0.01	3056
071	5925308	635	40486	70.34	92.96	29.58	0.11	0.01	0.00	5783
072	8758907	625	39721	57.95	94.37	28.17	0.10	0.02	0.00	7748
073	2705742	1295	2274	64.66	35.21	9.86	0.10	0.01	0.00	3576
074	3806583	556	13834	67.89	66.20	11.27	0.08	0.02	0.01	4059
075	7109454	1484	8254	63.41	97.18	45.07	0.07	0.11	0.00	7136
076	2140732	272	11740	69.90	90.14	2.82	0.09	0.03	0.00	2104
077	4673905	672	15886	67.63	70.42	25.35	0.08	0.07	0.02	4505
078	2641288	777	4822	67.84	33.80	4.23	0.16	0.43	0.44	3147
079	5792266	2118	3367	72.49	70.42	26.76	0.08	0.01	0.00	7247
080	3128734	1245	2943	62.78	64.79	43.66	0.08	0.02	0.01	4077
081	5709272	1125	10355	57.80	70.42	26.76	0.06	0.05	0.01	6001
082	5577205	1316	6874	71.38	83.10	32.39	0.06	0.01	0.00	6295
083	5283378	1030	9475	70.63	69.01	32.39	0.07	0.02	0.00	5778
084	2261235	265	13840	73.14	91.55	5.63	0.10	0.01	0.01	2392
085	3682898	1079	4545	65.41	50.70	14.08	0.07	0.03	0.03	3842
086	3074666	117	42493	39.11	97.18	1.41	0.08	0.03	0.04	2741
087	5847895	994	9481	69.31	94.37	14.08	0.08	0.03	0.01	5942
088	2578089	976	2995	69.82	40.85	9.86	0.06	0.01	0.00	3210
089	3563143	1664	2337	63.32	69.01	21.13	0.08	0.04	0.00	4352
090	2598559	21	170057	67.04	95.77	0.00	0.12	0.04	0.00	2334
091	6576024	2551	3277	60.50	91.55	32.39	0.05	0.03	0.03	7841
092	3044225	955	3959	69.89	92.96	5.63	0.06	0.03	0.03	3717
093	2464376	1032	2622	65.26	63.38	50.70	0.06	0.05	0.02	3113
094	6323288	1399	8343	65.75	64.79	9.86	0.06	0.03	0.00	6159
095	6168783	2301	3349	62.18	90.14	64.79	0.05	0.03	0.01	6785
096	2125011	468	6710	65.84	95.77	4.23	0.06	0.02	0.01	2334
097	2821991	1438	2096	71.17	39.44	2.82	0.05	0.02	0.01	3804
098	2994759	1384	2223	59.24	36.62	8.45	0.05	0.04	0.02	4057
099	6977932	3497	2130	63.52	47.89	11.27	0.05	0.04	0.00	8821
100	2774929	1278	2398	66.79	66.20	57.75	0.05	0.02	0.01	3562
101	3233764	60	74637	35.73	95.77	0.00	0.10	0.06	0.06	2843
102	6777504	2482	3593	59.17	94.37	50.70	0.05	0.04	0.00	8119
103	4174659	2117	2127	67.18	81.69	33.80	0.05	0.03	0.00	5111
104	2222925	1197	1898	66.91	45.07	22.54	0.05	0.02	0.00	3137
105	4015081	2335	1741	62.23	61.97	28.17	0.04	0.02	0.00	5295
106	3005903	1644	1889	61.53	67.61	8.45	0.05	0.03	0.00	3923
107	2106025	1202	1818	73.40	50.70	2.82	0.04	0.01	0.00	2854
108	4845334	2986	1576	65.74	54.93	18.31	0.04	0.03	0.01	6673
109	7986166	4519	1768	57.44	83.10	76.06	0.04	0.03	0.01	11251
110	2600002	1655	1546	54.49	59.15	14.08	0.04	0.05	0.01	3839
111	3688075	2205	1699	70.10	67.61	38.03	0.04	0.01	0.00	5152
Sums	500649046	91303					100.00	100.00	100.00	517768	Genome information				MAG quality		Abundance
MAGs	total length	num contigs	N50	GC content	Completion %	Redundancy %	DNA	RNA - Biofilm	RNA - Liquid	Orf count
000	60499047	15403	8098	60.47	100.00	842.25	0.35	2.16	3.71	64790
001	3435559	60	121528	59.27	94.37	1.41	24.34	5.57	0.66	3329
002	1944298	36	56800	36.61	84.51	2.82	15.27	3.71	2.57	1727
003	3959694	208	30344	40.77	98.59	12.68	7.01	27.07	4.20	3715
004	3822053	27	206048	65.67	100.00	2.82	4.22	0.35	0.02	3739
005	3739161	57	149802	54.03	95.77	2.82	4.60	3.01	0.23	3610
006	3311055	120	60502	64.13	97.18	7.04	3.57	1.94	0.58	3377
007	3335773	15	392789	53.74	95.77	1.41	3.16	0.20	0.02	3089
008	1249458	26	26585	62.65	47.89	0.00	2.99	3.29	0.27	1153
009	4248075	93	87433	44.35	98.59	0.00	2.97	36.07	75.89	4063
010	3685673	287	23711	33.34	97.18	1.41	2.17	0.47	0.04	3522
011	253085	19	65316	59.63	0.00	0.00	2.18	2.76	1.96	256
012	4597136	78	79543	62.51	94.37	2.82	1.43	0.55	0.00	3791
013	3008466	28	331130	58.98	97.18	0.00	1.49	1.03	0.06	2470
014	8076467	148	81157	69.94	95.77	0.00	1.26	0.10	0.01	7282
015	242034	32	51870	57.42	0.00	0.00	1.60	0.61	0.22	246
016	4189325	81	178727	62.81	97.18	5.63	1.11	0.20	0.03	3974
017	2684626	610	6114	69.99	87.32	4.23	0.98	0.16	0.05	2945
018	3086012	19	283578	32.96	94.37	1.41	1.03	0.98	1.99	2707
019	4074397	166	48779	69.79	91.55	7.04	0.93	0.10	0.06	4037
020	3687606	59	107749	40.58	97.18	1.41	0.89	1.17	1.37	3009
021	3038481	56	54077	59.94	88.73	0.00	0.83	0.08	0.03	758
021.1	822707	39	23312	59.08	0.00	0.00	0.84	1.15	0.50	2562
022	3247912	35	94516	63.41	94.37	1.41	0.76	0.13	0.01	2934
023	4665751	234	41764	61.10	100.00	7.04	0.71	0.20	0.06	4582
024	3552934	445	13239	67.68	85.92	7.04	0.65	0.08	0.03	3681
025	3756427	64	109280	70.77	92.96	0.00	0.65	0.06	0.02	3504
026	3639465	40	253413	61.13	95.77	0.00	0.54	0.12	0.00	3166
027	2308863	797	3858	66.45	83.10	14.08	0.52	0.73	0.66	2936
028	7069549	1158	9164	71.03	74.65	8.45	0.43	0.08	0.01	7201
029	2957553	179	30579	68.65	97.18	8.45	0.40	0.11	0.06	2670
030	4181919	23	212925	66.55	98.59	1.41	0.33	0.15	0.32	3339
031	4931782	51	149493	59.49	97.18	1.41	0.31	0.11	0.01	4337
032	3328800	100	101615	36.55	100.00	0.00	0.31	0.04	0.01	2817
033	2779610	39	77228	53.96	83.10	1.41	0.28	0.12	0.00	2398
034	2554880	270	16787	62.66	91.55	9.86	0.25	0.05	0.01	2572
035	3845035	144	57260	56.22	92.96	0.00	0.23	0.13	0.00	3539
036	4639052	75	136744	70.10	94.37	4.23	0.21	0.10	0.03	4369
037	3655018	572	11089	66.75	97.18	2.82	0.25	0.07	0.01	3990
038	5538605	73	111952	67.75	100.00	2.82	0.21	0.03	0.00	4551
039	2737729	173	23317	71.08	92.96	2.82	0.20	0.02	0.00	2722
041	4421002	227	28430	63.52	94.37	1.41	0.20	0.07	0.00	3911
042	3428056	72	60132	68.40	90.14	2.82	0.19	0.03	0.00	3182
043	3659643	298	22797	72.94	63.38	1.41	0.25	0.12	0.01	2981
044	5193204	420	20074	76.37	38.03	1.41	0.21	0.05	0.00	4122
045	5148383	324	49748	62.30	98.59	36.62	0.16	0.07	0.05	5182
046	2515780	20	101247	46.99	87.32	0.00	0.31	0.10	0.03	2159
047	4353019	111	83634	61.42	98.59	5.63	0.14	0.07	0.02	4008
048	4940754	322	36850	61.17	98.59	0.00	0.14	0.08	0.01	4443
049	3998798	253	42236	35.87	97.18	1.41	0.20	0.09	0.03	3621
050	3005714	199	26951	61.50	95.77	2.82	0.20	0.10	0.01	2596
051	4088151	870	8436	70.83	98.59	38.03	0.12	0.03	0.00	4835
052	3442950	118	62564	65.04	87.32	11.27	0.14	0.35	1.27	3333
053	5493707	338	54079	68.09	95.77	91.55	0.13	0.07	0.04	5398
054	2864095	278	18657	69.50	49.30	11.27	0.13	0.10	0.07	2879
055	3455486	403	14004	70.78	35.21	11.27	0.12	0.04	0.01	3317
056	5495738	515	30096	63.45	100.00	7.04	0.08	0.04	0.02	5384
057	2617295	341	13652	66.00	78.87	4.23	0.26	0.58	0.48	2830
058	5192471	184	83902	46.87	97.18	1.41	0.21	0.20	0.14	4207
059	3146082	29	339977	50.56	95.77	0.00	0.21	0.10	0.00	2698
060	9936556	1032	18963	60.53	92.96	22.54	0.11	0.07	0.00	8748
061	1654255	372	7287	62.23	57.75	23.94	0.17	0.45	0.57	1969
062	5005696	178	48554	55.90	98.59	1.41	0.12	0.02	0.01	4898
063	6354922	1647	6194	74.93	100.00	38.03	0.09	0.01	0.00	7567
064	3202270	281	22637	67.43	100.00	1.41	0.11	0.01	0.00	3140
065	6744885	2039	8458	50.26	85.92	43.66	0.13	0.07	0.03	8033
066	2817429	255	24209	65.56	91.55	1.41	0.13	0.02	0.01	2970
067	3530919	315	16384	40.32	97.18	5.63	0.13	0.08	0.10	3132
068	4322486	485	13567	68.46	95.77	4.23	0.11	0.05	0.04	4388
069	2926801	173	30327	35.28	94.37	1.41	0.10	0.13	0.41	2663
070	3525412	94	55493	55.04	94.37	1.41	0.14	0.09	0.01	3056
071	5925308	635	40486	70.34	92.96	29.58	0.11	0.01	0.00	5783
072	8758907	625	39721	57.95	94.37	28.17	0.10	0.02	0.00	7748
073	2705742	1295	2274	64.66	35.21	9.86	0.10	0.01	0.00	3576
074	3806583	556	13834	67.89	66.20	11.27	0.08	0.02	0.01	4059
075	7109454	1484	8254	63.41	97.18	45.07	0.07	0.11	0.00	7136
076	2140732	272	11740	69.90	90.14	2.82	0.09	0.03	0.00	2104
077	4673905	672	15886	67.63	70.42	25.35	0.08	0.07	0.02	4505
078	2641288	777	4822	67.84	33.80	4.23	0.16	0.43	0.44	3147
079	5792266	2118	3367	72.49	70.42	26.76	0.08	0.01	0.00	7247
080	3128734	1245	2943	62.78	64.79	43.66	0.08	0.02	0.01	4077
081	5709272	1125	10355	57.80	70.42	26.76	0.06	0.05	0.01	6001
082	5577205	1316	6874	71.38	83.10	32.39	0.06	0.01	0.00	6295
083	5283378	1030	9475	70.63	69.01	32.39	0.07	0.02	0.00	5778
084	2261235	265	13840	73.14	91.55	5.63	0.10	0.01	0.01	2392
085	3682898	1079	4545	65.41	50.70	14.08	0.07	0.03	0.03	3842
086	3074666	117	42493	39.11	97.18	1.41	0.08	0.03	0.04	2741
087	5847895	994	9481	69.31	94.37	14.08	0.08	0.03	0.01	5942
088	2578089	976	2995	69.82	40.85	9.86	0.06	0.01	0.00	3210
089	3563143	1664	2337	63.32	69.01	21.13	0.08	0.04	0.00	4352
090	2598559	21	170057	67.04	95.77	0.00	0.12	0.04	0.00	2334
091	6576024	2551	3277	60.50	91.55	32.39	0.05	0.03	0.03	7841
092	3044225	955	3959	69.89	92.96	5.63	0.06	0.03	0.03	3717
093	2464376	1032	2622	65.26	63.38	50.70	0.06	0.05	0.02	3113
094	6323288	1399	8343	65.75	64.79	9.86	0.06	0.03	0.00	6159
095	6168783	2301	3349	62.18	90.14	64.79	0.05	0.03	0.01	6785
096	2125011	468	6710	65.84	95.77	4.23	0.06	0.02	0.01	2334
097	2821991	1438	2096	71.17	39.44	2.82	0.05	0.02	0.01	3804
098	2994759	1384	2223	59.24	36.62	8.45	0.05	0.04	0.02	4057
099	6977932	3497	2130	63.52	47.89	11.27	0.05	0.04	0.00	8821
100	2774929	1278	2398	66.79	66.20	57.75	0.05	0.02	0.01	3562
101	3233764	60	74637	35.73	95.77	0.00	0.10	0.06	0.06	2843
102	6777504	2482	3593	59.17	94.37	50.70	0.05	0.04	0.00	8119
103	4174659	2117	2127	67.18	81.69	33.80	0.05	0.03	0.00	5111
104	2222925	1197	1898	66.91	45.07	22.54	0.05	0.02	0.00	3137
105	4015081	2335	1741	62.23	61.97	28.17	0.04	0.02	0.00	5295
106	3005903	1644	1889	61.53	67.61	8.45	0.05	0.03	0.00	3923
107	2106025	1202	1818	73.40	50.70	2.82	0.04	0.01	0.00	2854
108	4845334	2986	1576	65.74	54.93	18.31	0.04	0.03	0.01	6673
109	7986166	4519	1768	57.44	83.10	76.06	0.04	0.03	0.01	11251
110	2600002	1655	1546	54.49	59.15	14.08	0.04	0.05	0.01	3839
111	3688075	2205	1699	70.10	67.61	38.03	0.04	0.01	0.00	5152
Sums	500649046	91303					100.00	100.00	100.00	517768
