# Supplementary material for: High biodiversity in a benzene-degrading nitrate-reducing culture is sustained by a few primary consumers
Source: Commun Biol. 2021 May 5;4:530. doi: 10.1038/s42003-021-01948-y (PMC8099898; doi:10.1038/s42003-021-01948-y)
Supplement: Supplementary file 5 — Supplementary Data 2 [file 42003_2021_1948_MOESM5_ESM.csv]

	Sample ID	Days	Cells No (Log10 mL)	Benzene (mM)	Nitrate (mM)	Nitrite (mM)	Nicotinic acid (pM)	Pantothenic acid (pM)	p-Aminobenzoic acid (pM)	Biotin (pM)	Vitamin B12 (pM)
1	B1III	0	4.43	0.09	8.60	0.02	150.41	152.32	467.95	147.05	25.86
2	C1I	0	3.97	0.11	8.50	0.04	134.34	16.68	294.85	118.22	21.89
3	C1III	0	4.23	0.09	8.38	0.04	102.20	21.37	352.55	156.76	24.40
4	A2I	7	4.94	0.11	8.28	0.04	150.41	39.34	64.05	49.88	19.27
5	A2II	7	4.83	0.12	8.24	0.04	37.92	20.29	0.00	59.92	28.32
6	A2III	7	4.85	0.11	8.22	0.04	0.00	6.93	0.00	53.12	12.49
7	A2IV	7	4.80	0.10	8.22	0.04	0.00	236.42	283.88	69.31	63.64
8	B2I	7	5.48	0.10	8.02	0.04	0.00	14.08	563.73	92.63	92.83
9	B2II	7	5.19	0.11	7.98	0.04	0.00	8.99	366.40	93.93	63.64
10	B2III	7	5.40	0.11	7.96	0.04	0.00	0.00	158.68	91.66	92.83
11	B2IV	7	5.62	0.11	7.96	0.04	221.11	7.54	571.81	127.94	118.52
12	C2I	7	5.61	0.11	7.94	0.26	0.00	0.00	778.95	119.19	107.42
13	C2II	7	5.06	0.10	7.90	0.12	0.00	32.77	738.56	94.90	94.58
14	C2III	7	6.05	0.09	7.90	0.12	0.00	44.76	96.94	114.66	116.77
15	C2IV	7	5.39	0.11	7.84	0.16	0.00	0.00	0.00	102.03	100.42
16	A3I	14	5.05	0.08	7.32	0.48	0.00	4.94	0.00	45.67	5.67
17	A3II	14	5.13	0.08	7.30	0.54	0.00	0.00	0.00	3.85	0.00
18	A3III	14	5.19	0.08	7.26	0.56	0.00	0.00	0.00	0.00	0.00
19	A3IV	14	5.14	0.08	7.22	0.56	0.00	0.00	0.00	34.01	0.00
20	B3I	14	5.25	0.10	7.78	0.18	0.00	0.00	0.00	0.00	0.00
21	B3II	14	5.65	0.09	7.78	0.24	0.00	0.00	0.00	44.37	0.00
22	B3III	14	5.01	0.11	7.70	0.06	0.00	0.00	0.00	68.67	0.00
23	B3IV	14	5.26	0.10	7.68	0.28	0.00	0.00	0.00	37.25	0.00
24	C3I	14	5.95	0.11	7.68	0.30	0.00	0.00	0.00	36.60	0.00
25	C3II	14	6.00	0.10	7.68	0.30	0.00	0.00	0.00	85.83	69.48
26	C3III	14	5.93	0.06	7.20	0.56	0.00	0.00	0.00	5.73	5.39
27	C3IV	14	6.08	0.11	7.66	0.34	0.00	0.00	0.00	17.26	0.00
28	A4I	18	5.24	0.05	7.18	0.56	0.00	0.00	0.00	0.00	0.00
29	A4II	18	5.30	0.10	7.60	0.36	0.00	0.00	0.00	2.68	0.00
30	A4III	18	5.22	0.05	7.16	0.56	0.00	0.00	0.00	0.00	0.00
31	A4IV	18	5.35	0.07	7.14	0.56	0.00	0.00	0.00	0.00	0.00
32	B4I	18	5.32	0.08	7.12	0.56	0.00	0.00	0.00	0.00	0.00
33	B4II	18	5.57	0.08	7.12	0.56	0.00	0.00	0.00	0.00	0.00
34	B4III	18	5.35	0.10	7.56	0.42	0.00	0.00	0.00	0.00	0.00
35	B4IV	18	5.22	0.08	7.12	0.56	0.00	0.00	0.00	96.84	106.84
36	C4I	18	5.92	0.10	7.54	0.40	0.00	0.00	0.00	7.45	0.00
37	C4II	18	5.90	0.10	7.54	0.52	0.00	273.60	0.00	111.74	98.67
38	C4III	18	6.18	0.10	7.52	0.44	0.00	0.00	0.00	66.72	0.00
39	C4IV	18	6.15	0.12	7.52	0.46	0.00	0.00	0.00	0.00	0.00
40	A5I	22	5.64	0.09	7.50	0.46	0.00	0.00	0.00	0.00	0.00
41	A5II	22	5.30	0.01	6.84	0.62	0.00	0.00	877.04	45.34	77.65
42	A5III	22	4.56	0.10	7.50	0.46	0.00	0.00	0.00	0.00	0.00
43	A5IV	22	5.31	0.07	7.10	0.56	0.00	0.00	0.00	0.00	0.00
44	B5I	22	5.87	0.04	7.12	0.58	0.00	0.00	0.00	3.43	0.00
45	B5II	22	5.74	0.08	7.10	0.58	0.00	0.00	0.00	0.00	0.00
46	B5III	22	5.53	0.09	7.46	0.48	0.00	0.00	0.00	74.17	94.58
47	B5IV	22	5.87	0.03	6.78	0.62	0.00	0.00	0.00	0.00	0.00
48	C5I	22	6.15	0.08	7.08	0.56	0.00	0.00	0.00	9.39	0.00
49	C5II	22	5.55	0.08	7.08	0.62	0.00	0.00	0.00	0.00	0.00
50	C5III	22	5.47	0.05	7.06	0.60	0.00	0.00	0.00	0.00	0.00
51	C5IV	22	5.80	0.11	7.46	0.48	0.00	0.00	0.00	0.00	0.00
52	A6I	26	5.50	0.01	6.78	0.62	0.00	0.00	0.00	0.00	0.00
53	A6II	26	5.29	0.01	6.76	0.62	0.00	0.00	0.00	0.00	0.00
54	A6III	26	5.30	0.01	6.76	0.62	0.00	0.00	0.00	0.00	0.00
55	A6IV	26	5.62	0.09	7.00	0.60	0.00	0.00	0.00	0.00	81.74
56	B6I	26	6.22	0.03	6.76	0.62	0.00	0.00	0.00	0.00	0.00
57	B6II	26	6.12	0.01	6.76	0.64	0.00	0.00	0.00	0.00	0.00
58	B6III	26	5.30	0.01	6.74	0.64	0.00	0.00	0.00	0.00	0.00
59	B6IV	26	6.10	0.09	7.44	0.44	0.00	638.87	0.00	103.32	101.00
60	C6I	26	6.27	0.01	6.74	0.64	0.00	0.00	0.00	0.00	0.00
61	C6II	26	6.33	0.09	6.98	0.62	0.00	0.00	0.00	0.00	0.00
62	C6III	26	6.10	0.02	6.72	0.68	0.00	0.00	0.00	0.00	0.00
63	C6IV	26	6.20	0.11	7.40	0.48	0.00	0.00	0.00	0.00	0.00
64	A7I	30	5.16	0.01	6.72	0.64	0.00	0.00	0.00	0.00	0.00
65	A7II	30	5.18	0.04	6.92	0.62	0.00	0.00	0.00	0.00	0.00
66	A7III	30	5.19	0.02	6.68	0.64	0.00	0.00	0.00	0.00	0.00
67	A7IV	30	5.07	0.01	6.66	0.64	0.00	0.00	0.00	0.00	0.00
68	B7I	30	5.99	0.10	7.40	0.50	0.00	0.00	0.00	0.00	0.00
69	B7II	30	5.91	0.11	7.40	0.50	1311.23	0.00	1494.43	134.74	136.03
70	B7III	30	5.85	0.01	6.62	0.64	0.00	0.00	0.00	0.00	0.00
71	B7IV	30	5.52	0.07	6.88	0.62	0.00	0.00	0.00	0.00	0.00
72	C7I	30	6.21	0.01	6.60	0.64	0.00	0.00	0.00	0.00	0.00
73	C7II	30	5.86	0.08	6.86	0.62	0.00	0.00	0.00	0.00	0.00
74	C7III	30	5.86	0.10	7.34	0.50	0.00	0.00	0.00	0.00	0.00
75	C7IV	30	5.50	0.01	6.58	0.64	0.00	0.00	0.00	0.00	0.00
76	A8I	34	5.45	0.01	6.58	0.64	0.00	0.00	0.00	0.00	0.00
77	A8II	34	5.32	0.01	6.48	0.66	0.00	0.00	0.00	0.00	0.00
78	A8III	34	5.33	0.06	6.86	0.60	0.00	0.00	0.00	0.00	0.00
79	A8IV	34	5.43	0.01	6.48	0.64	0.00	0.00	0.00	0.00	0.00
80	B8I	34	6.53	0.01	6.42	0.66	0.00	0.00	0.00	0.00	0.00
81	B8II	34	6.25	0.01	6.38	0.66	0.00	0.00	0.00	0.00	0.00
82	B8III	34	6.24	0.01	6.32	0.78	0.00	0.00	0.00	0.00	0.00
83	B8IV	34	6.02	0.11	7.34	0.50	0.00	0.00	0.00	121.46	129.61
84	C8I	34	6.15	0.01	6.28	0.72	0.00	0.00	0.00	0.00	0.00
85	C8II	34	6.05	0.13	7.32	0.52	0.00	0.00	0.00	125.67	122.60
86	C8III	34	5.92	0.01	6.20	0.72	0.00	0.00	0.00	0.00	0.00
87	C8IV	34	6.12	0.01	6.20	0.66	0.00	0.00	0.00	0.00	0.00
